# Supplementary material for: Comparison of Temporal Transcriptomic Profiles from Immature Lungs of Two Rat Strains Reveals a Viral Response Signature Associated with Chronic Lung Dysfunction
Source: PLoS One. 2014 Dec 1;9(12):e112997. doi: 10.1371/journal.pone.0112997 (PMC4249857; doi:10.1371/journal.pone.0112997)
Supplement: Table S1 — List of all differentially expressed genes at each time point. (XLSX) [file pone.0112997.s017.xlsx]

## Sheet: Sup Table 1.
D7	D10	D14	D21	D35
A2m	Abp10	Abca1	Abca1	Abca1
Abca4	Ace	Abp10	Abp10	Abp1
Abp10	Acot1	Acbd3	Acbd3	Abp10
Acot1	Adm	Ace	Ace	Acbd3
Agr2	Akap5	Acer2	Acer2	Acer2
Ak7	Alox15	Acot1	Acot1	Acsl1
Akap2	Ankrd11	Acsl1	Acsl1	Adarb1
Akap5	Apbb1ip	Acta1	Acta1	Add3
Alox15	Apoc1	Adarb1	Adarb1	Adhfe1
Apbb1ip	Areg	Add3	Add3	Adipor2
Apoc1	Arhgap21	Adhfe1	Adhfe1	Adm
Aqp4	Atp1a2	Adipor2	Adipor2	Aff4
Arhgap21	Atp6v0a4	Adm	Adm	Aggf1
Aspn	Atrx	Aff4	Aff4	Ahi1
Atp1a2	Atxn7	Aggf1	Aggf1	Akap13
Batf2	Batf2	Ahi1	Ahi1	Akap2
Bdh1	Bhmt2	Akap13	Akap13	Akap5
Bucs1	C6	Akap2	Akap2	Akap8l
C9	Calcb	Akap5	Akap5	Akap9
Calcb	Ccdc55	Akap8l	Akap8l	Alb
Calml4	Ccdc93	Akap9	Akap9	Angpt1
Ccdc113	Ccl11	Alox15	Alox15	Ankrd11
Ccdc153	Ccl17	Angpt1	Angpt1	Ankrd17
Ccdc55	Ccr1	Ankrd11	Ankrd11	Anks4b
Ccdc67	Ccr2	Ankrd17	Ankrd17	Ap3d1
Ccdc93	Ccr5	Anks4b	Anks4b	Apbb1ip
Ccdc96	Cd163	Aoc3	Ap3d1	Api5
Ccl11	Cd3e	Ap3d1	Apbb1ip	Aqp4
Ccl20	Cd79b	Apbb1ip	Api5	Arhgap21
Ccl3	Cd86	Api5	Aqp4	Arhgap5
Ccno	Cdkn1a	Apoc1	Areg	Arid2
Ccr1	Cdkn2a	Aqp4	Arhgap21	Arid3a
Ccr2	Cela1	Areg	Arhgap5	Arid4a
Ccrl2	Cfi	Arhgap21	Arid2	Arid5b
Cd14	Ch25h	Arhgap5	Arid3a	Arsk
Cd163	Ckmt1	Arid2	Arid4a	Ash1l
Cd2	Ckmt2	Arid3a	Arid5b	Atp5c1
Cd3d	Clca3	Arid4a	Arsk	Atp6v0a4
Cd3e	Clec14a	Arid5b	Ash1l	Atp7a
Cd52	Clec2l	Arsk	Atp1a2	Atp8b1
Cdkn1a	Clecsf6	Ash1l	Atp5c1	Atrx
Cela1	Col11a1	Atp1a2	Atp6v0a4	Atxn7
Cfi	Cpa3	Atp5c1	Atp7a	Avil
Cflar	Cpeb2	Atp6v0a4	Atp8b1	B3gnt2
Ch25h	Cpne8	Atp7a	Atrx	Bat2d1
Ckmt2	Crebbp	Atp8b1	Atxn7	Baz2b
Clca3	Crim1	Atrx	Avil	Bcl11b
Clecsf6	Cst7	Atxn7	B3gnt2	Bcl9l
Cmpk2	Cwf19l2	Avil	Bat2d1	Bhmt2
Col15a1	Cxcl10	B3gnt2	Baz2b	Bmp2
Crct1	Cxcl11	Bat2d1	Bcl11b	Bmpr2
Crebbp	Cxcl14	Baz2b	Bcl9l	Brunol4
Crim1	Cxcl2	Bcl11b	Bhmt2	Btg2
Csf3	Cxcl9	Bcl9l	Brunol4	Calcb
Cst7	Cybb	Bfar	Btg2	Cast
Cxcl10	Cyp1a1	Bhmt2	C1qtnf3	Cbfa2t3
Cxcl14	Cyp2e1	Brunol4	C6	Cbl
Cxcl2	Cytl1	Btg2	Calcb	Ccdc127
Cyp1a1	Ddx24	C1qtnf3	Cast	Ccdc55
Cytl1	Dusp9	C6	Cbfa2t3	Ccnd2
Ddx24	Ebi3	C9	Cbl	Cdh11
Dlk1	Eif3s10	Calcb	Ccdc127	Cdh13
Dnah1	Eno2	Cast	Ccdc55	Cdkn1a
Dpysl3	Eprs	Cbfa2t3	Ccl11	Cdkn1b
Duox2	Eraf	Cbl	Ccl7	Ch25h
Dusp9	Fabp7	Ccdc127	Ccnd2	Chd4
Dynlrb2	Fam107a	Ccdc55	Ccr5	Chia
Eno2	Fap	Ccl11	Cd79b	Chst2
Eprs	Fcer1a	Ccl17	Cdh11	Clca3
Expi	Fmo3	Ccl7	Cdh13	Clca5
F10	Fry	Ccnd2	Cdkn1a	Clcn3
Fabp7	Fxyd4	Ccr5	Cdkn1b	Clip1
Fam183b	G0s2	Cd3e	Cdkn2a	Cma1
Fbxo36	Gal	Cd79b	Cfi	Cmah
Fcer1a	Galnt5	Cd86	Ch25h	Cnot6
Fcer2	Gapvd1	Cdca2	Chd4	Cp
Fermt2	Gjb6	Cdh11	Chst2	Cpa3
Fxyd4	Golga4	Cdh13	Clca3	Cpeb2
G0s2	Gpr84	Cdkn1a	Clca5	Cplx2
Gal	Gsta3	Cdkn1b	Clcn3	Cpne3
Galnt5	Gzmc	Cdkn2a	Cldn6	Cpne8
Golga4	Hbe1	Cfi	Clecsf6	Crebbp
Gpr84	Hook3	Ch25h	Clip1	Creg1
Gsg1	Hr	Chd2	Cma1	Crim1
Gzmb	Htr2c	Chd4	Cmah	Crop
Hbe1	Igfbp2	Chst2	Cnot6	Crym
Hhip	Igfbpl1	Cisd2	Col11a1	Ctage5
Hook3	IgG-2a	Ckap4	Cp	Ctr9
Hpx	Il1r2	Clca3	Cpa3	Cwf19l2
Htr7	Il1rl1	Clca5	Cpeb2	Cxcl12
Icam2	Il1rn	Clcn3	Cplx2	Cxcl9
Ifnb1	Il24	Cldn6	Cpne3	Cyp1a1
Ifng	Il6	Clecsf6	Cpne4	Cytl1
IgG-2a	Inhba	Clip1	Cpne8	Dact1
Il10	Irs3	Cma1	Crebbp	Dag1
Il1r2	Itga1	Cmah	Creg1	Ddx18
Il1rl1	Itgam	Cnot6	Crim1	Ddx24
Il1rn	Kcnn4	Col11a1	Crop	Ddx27
Il6	Klrk1	Cp	Crym	Depdc6
Il7r	Krt14	Cpa3	Ctage5	Dhx36
Il8rb	Krt15	Cpeb2	Ctr9	Diaph1
Inhba	Krt5	Cplx2	Ctsw	Dnmt3a
Itgam	L3mbtl3	Cpne3	Cwf19l2	Dpysl3
Kcnd3	Lcn2	Cpne4	Cxcl10	Dusp1
Kctd4	Lgals4	Cpne8	Cxcl11	Dync1li1
Kitlg	Lhfpl3	Crebbp	Cxcl9	Ear11
Klrb1b	Lrp6	Creg1	Cybb	Eea1
Kmo	Lrrc8b	Crim1	Cyfip2	Eif2c2
Krt14	Lrrfip1	Crop	Cyp1a1	Eif3c
Krt15	Lrrn3	Crym	Cyp2e1	Eif3s10
Krt4	Marcks	Cst7	Cyr61	Eif3s6ip
Krt5	Mca32	Ctage5	Cytl1	Eif4g1
Lcn2	Mcpt1	Ctr9	Dact1	Elavl2
Loxl2	Mcpt10	Ctsw	Dag1	Epha4
Lrp6	Mcpt8	Cwf19l2	Ddx18	Eprs
Lrrc23	Mcpt9	Cxcl10	Ddx24	Eps8
Lrrc48	Mfhas1	Cxcl11	Ddx27	Esf1
Lrrc8b	Mgll	Cxcl9	Depdc6	Esm1
Lrrfip1	Mitf	Cybb	Dhx36	Evi1
Ly6e	Mll5	Cyfip2	Diaph1	Ezh1
Lypd2	Mllt10	Cyp1a1	Dmgdh	Ezh2
Mca32	Mmp9	Cyp2e1	Dnmt3a	Faf2
Mgll	Mobkl1a	Cyr61	Dpt	Falz
Mmp13	Mphosph8	Cytl1	Dpysl3	Fam181b
Mmp3	Ms4a1	Dact1	Dusp1	Fam63b
Mmp7	Ms4a2	Dag1	Dusp2	Fam76a
Mmp9	Ms4a7	Dd25	Dync1li1	Fam98a
Morn5	Msi2	Ddx18	Ear11	Fbxl11
Mphosph8	Mt2A	Ddx24	Eea1	Fcer1a
Mxd1	Myl1	Ddx27	Eif2c2	Fcgr2b
Myl1	Mylpf	Depdc6	Eif3c	Fermt2
Mylpf	Myo5a	Dhx36	Eif3s10	Fhl1
Myo5a	Myst3	Diaph1	Eif3s6ip	Flywch1
N4bp1	N4bp1	Dmgdh	Eif4g1	Fmo3
NIPBL	NIPBL	Dnmt3a	Elavl2	Foxn3
Nos2	Nppa	Dpt	Eprs	Fst
Nppa	Nptx1	Dpysl3	Eps8	Fyn
Npw	Npw	Dusp1	Eraf	Galnt1
Nr2f2	Nrxn1	Dusp2	Esf1	Galnt2
Oas1b	Ogn	Dync1li1	Esm1	Gapvd1
Oas1i	Orm1	Dyrk2	Evi1	Gatad2b
Oasl	P2rx1	Eea1	Ezh1	Gbas
Ogn	P2ry12	Eif2c2	Ezh2	Gigyf1
P2ry12	Pax8	Eif3c	Faf2	Gjb6
Pacrg	Pbld	Eif3s10	Falz	Gna11
Pax8	Pde4b	Eif3s6ip	Fam107a	Gnat3
Pbld	Phactr1	Eif4e3	Fam181b	Golga4
Pde4b	Phf14	Eif4g1	Fam63b	Golim4
Pim1	Pla2g2a	Elavl2	Fam76a	Gp2
Plunc	Plaur	Eprs	Fam98a	Gpbp1
Pon1	Plunc	Eps8	Fap	Gpd1
Ppap2b	Ppap2b	Eraf	Fbxl11	Gpr34
Prss22	Ppp1r12a	Esf1	Fcer1a	Gria3
Ptger2	Prss22	Esm1	Fcgr2b	Grifin
Ptgs2	Ralgps2	Evi1	Fermt2	Hdac1
Rnase2	Reg3b	Ezh1	Fhl1	Heatr6
Rsad2	Rif1	Ezh2	Flywch1	Hhip
Rsb66	RT1-Db1	F3	Fmo3	Hmgxb4
Rsph1	S100a9	Faf2	Fndc1	Hook3
RT1-Aw2	Samd4a	Falz	Foxn3	Hs3st6
RT1-Db1	Scgb1c1	Fam107a	Fry	Hsdl2
Rtp3	Serinc2	Fam181b	Fst	Hsp90aa1
Scgb1c1	Serpina1	Fam63b	Fyn	Hsp90ab1
Scgb3a1	Serpina11	Fam76a	Gal	Igfbp5
Sdad1	Setd5	Fam98a	Galnt1	IgG-2a
Sdcbp2	Sfrs2ip	Fap	Galnt2	Igh-1a
Serinc2	Slain2	Fbn2	Gapvd1	Immt
Serpina1	Slamf9	Fbxl11	Gatad2b	Inmt
Serpina11	Slc1a6	Fcer1a	Gbas	Itga1
Slc1a6	Slc26a3	Fcgr2b	Gem	Itgal
Slc7a11	Slc38a5	Fermt2	Gigyf1	Itgb1bp1
Slurp1	Slc39a2	Fhl1	Gjb6	Itsn2
Smap2	Slc4a1	Flywch1	Gna11	Jam2
Socs1	Slc7a11	Fmo3	Gnat3	Jmjd1c
Sp110	Slco1a5	Fndc1	Golga4	Kcnd3
Spock2	Slurp1	Foxn3	Golim4	Keap1
Spp1	Smap2	Fry	Gp2	Khdrbs1
Sprr1al	Smurf2	Fst	Gpbp1	Kif3a
Spsb1	Spock2	Fyn	Gpd1	Kifap3
Sptbn1	Spp1	Gal	Gpr34	Kitlg
Sspn	Spsb1	Galnt1	Gpr68	Klf7
Stfa2l3	Srrm1	Galnt2	Gpr88	Klhdc5
Stfa3	Tcerg1	Galnt5	Gria3	Klhl4
Sult1b1	Tiam1	Gapvd1	Grifin	Kras
Tekt1	Tmcc1	Gatad2b	Gzma	Krt5
Tekt4	Tmem213	Gbas	Hbe1	L3mbtl3
Tmprss8	Tmprss8	Gem	Hdac1	Lcn2
Tnf	Tnfaip6	Gigyf1	Heatr6	Leprot
Tor3a	Tnnc2	Gja3	Hfe2	Lig1
Trim54	Tpr	Gjb6	Hhip	Limd1
Ubd	Tpsab1	Gna11	Hmgxb4	Loxl2
Ubn2	Trh	Gnat3	Hook3	Lphn2
Unc5b	Trim54	Golga4	Hpgd	Lppr4
Vcan	Ubd	Golim4	Hs3st6	Lrp6
Vsnl1	Ubn2	Gp2	Hsdl2	Lrrc8b
Wasf2	Ubxn4	Gpbp1	Hsp90aa1	Lrrfip1
Wdr38	Uimc1	Gpd1	Hsp90ab1	Map1b
Wfdc10	Unc5b	Gpr34	Htr2c	Map2
Yc2	Vcan	Gpr68	Igfbp5	Marcks
Zc3h13	Vezf1	Gpr88	Igfbp6	Mca32
	Wasf2	Gria3	Igfbpl1	Mcpt1
	Wdr33	Grifin	IgG-2a	Mcpt10
	Wfdc10	Gsta3	Igh-1a	Mcpt8
	Yc2	Gzma	Immt	Mcpt9
	Zbp1	Hbe1	Inmt	Med1
	Zbtb41	Hdac1	Itga1	Med13
	Zc3h13	Heatr6	Itgam	Mfsd2
	Zeb2	Herc1	Itgb1bp1	Mga
	Znf291	Hhip	Itsn2	Mgl1
		Hmgxb4	Jam2	Mgll
		Hook3	Jmjd1c	Mitf
		Hpgd	Kcnd3	Mll5
		Hs3st6	Keap1	Mllt10
		Hsdl2	Khdrbs1	Mobkl1a
		Hsp90aa1	Kif3a	Mobkl1b
		Hsp90ab1	Kifap3	Mphosph8
		Htr2c	Kitlg	Mpp5
		Igfbp5	Klf7	Mpp6
		Igfbp6	Klhdc5	Mpz
		Igfbpl1	Klhl4	Ms4a2
		IgG-2a	Krt5	Ms4a7
		Igh-1a	L3mbtl3	Msi2
		Il1rl1	Lcn2	Msl2l1
		Il1rn	Leprot	Muc5ac
		Il24	Lig1	Myl1
		Il6	Limd1	Mylk
		Immt	Loxl2	Mylpf
		Inhba	Lphn2	Myo5a
		Inmt	Lppr4	Myst3
		Irs3	Lrp6	Myst3
		Itga1	Lrrc8b	N4bp1
		Itgam	Lrrfip1	Narg1
		Itgb1bp1	Lrrn3	Nek7
		Itsn2	Map1b	Nfib
		Jam2	Marcks	NIPBL
		Jmjd1c	Matk	Nol8
		Kcnd3	Mb	Nolc1
		Kcnn4	Mca32	Notch1
		Keap1	Mcpt1	Nppa
		Khdrbs1	Mcpt10	Nptx1
		Kif3a	Mcpt8	Nr2f2
		Kifap3	Mcpt9	Nr4a3
		Kitlg	Med1	Nsbp1
		Klf7	Med13	Nucks1
		Klhdc5	Mfhas1	Numa1
		Klhl4	Mfsd2	Opa3
		Kras	Mga	Orc3l
		Krt5	Mgl1	P2ry12
		L3mbtl3	Mgll	Pbrm1
		Lcn2	Mitf	Pcf11
		Leprot	Mll5	Pde4b
		Lig1	Mllt10	Pde4d
		Limd1	Mobkl1a	Pde8a
		Loxl2	Mobkl1b	Pdpk1
		Lphn2	Mphosph8	Pds5b
		Lppr4	Mpp5	Phf14
		Lrp6	Mpp6	Phf17
		Lrrc8b	Mpz	Phf20l1
		Lrrfip1	Ms4a1	Phldb2
		Lrrn3	Ms4a2	Pi4k2a
		Map1b	Ms4a7	Pip4k2a
		Marcks	Msi2	Pkp4
		Matk	Muc5ac	Pla2g2a
		Mb	Myl1	Plekha8
		Mca32	Mylk	Plunc
		Mcpt1	Mylpf	Pnn
		Mcpt1	Myo5a	Pnpla8
		Mcpt10	Myst3	Pnrc2
		Mcpt3	N4bp1	Ppap2b
		Mcpt8	Narg1	Ppm1k
		Mcpt9	Nek7	Ppp1r12a
		Med1	NIPBL	Ppp2r5e
		Med13	Nol8	Prpf38b
		Med13l	Nolc1	Prpf40a
		Mfhas1	Notch1	Prpf4b
		Mfsd2	Nppa	Pum1
		Mga	Nptx1	Pxdn
		MGC108823	Nr2f2	Rab12
		Mgl1	Nrxn1	Rab5a
		Mgll	Nsbp1	Ralgps2
		Mitf	Nucks1	Rarg
		Mll1	Numa1	Rbbp6
		Mll5	Opa3	Rbm27
		Mllt10	P2rx1	Rcor1
		Mmp9	P2ry12	Rdx
		Mobkl1a	Pax8	Retnla
		Mobkl1b	Pax8	Rgs1
		Mphosph8	Pbrm1	Rgs17
		Mpp5	Pcdh21	Rif1
		Mpp6	Pcf11	Rnd3
		Mpz	PCOLCE2	Rnf20
		Ms4a1	Pde4b	Rnps1
		Ms4a2	Pde8a	Rora
		Ms4a7	Pdgfrl	Rps6ka1
		Msi2	Pdpk1	Rps6ka5
		Muc5ac	Pds5b	Rsf1
		Myl1	Phf14	Rufy3
		Mylk	Phf17	Samd4a
		Mylpf	Phf20l1	Scgb1c1
		Myo5a	Phldb2	Sdad1
		Myst3	Pi4k2a	Sec63
		N4bp1	Pip4k2a	Sema3d
		Narg1	Pkp4	Serpina1
		Nek7	Pla2g2a	Serpinb11
		Nfib	Plau	Setd5
		NIPBL	Plaur	Sf3b1
		Nol8	Plekha8	Sf3b2
		Nolc1	Plunc	Sfrp1
		Notch1	Pnn	Sfrs2ip
		Nppa	Pnpla8	Sfrs8
		Nptx1	Pnrc2	Sftpb
		Npw	Ppap2b	Sh3bgrl
		Nr2f2	Ppm1k	Sin3a
		Nr4a3	Ppp1r12a	Slain2
		Nrxn1	Ppp2r5e	Slc18a2
		Nsbp1	Prnd	Slc1a6
		Nucks1	Prpf38b	Slc25a44
		Numa1	Prpf40a	Slc26a3
		Ogn	Prpf4b	Slc47a1
		Olfm1	Prss22	Slc4a4
		Opa3	Psen1	Slc6a6
		P2rx1	Ptgds2	Slc7a10
		P2ry12	Pum1	Smap2
		Pax8	Pxdn	Smarca2
		Pbld	Rab12	Smarca4
		Pbrm1	Rab3b	Smc4
		Pcdh21	Rab5a	Snap91
		Pcf11	Ralgps2	Snf1lk
		PCOLCE2	Rbbp6	Snx27
		Pde4b	Rbm27	Sp110
		Pde8a	Rcor1	Spag9
		Pdgfrl	Rdx	Spsb1
		Pdlim5	Reg3b	Sptbn1
		Pdpk1	Rem1	Srp72
		Pds5b	Retnla	Srrm1
		Phf14	Rgs1	Sspn
		Phf17	Rgs17	Susd2
		Phf20l1	Rif1	Sv2b
		Phldb2	Rnd3	Sytl3
		Pi4k2a	Rnf20	Taf1d
		Pik3r1	Rnps1	Tbc1d23
		Pip4k2a	Rora	Tbl1x
		Pkp4	Rps6ka1	Tbl1xr1
		Pla2g2a	Rps6ka5	Tcea1
		Plau	Rsf1	Tcerg1
		Plaur	RT1-Db1	Tcf3
		Plekha8	Rufy3	Tef
		Plunc	S100a9	Tgfb2
		Pnn	Samd4a	Thoc2
		Pnpla8	Scgb1c1	Thrsp
		Pnrc2	Sdad1	Tiam1
		Ppap2b	Sec63	Tiparp
		Ppm1k	Sema3d	Tlk1
		Ppp1r12a	Serinc2	Tm9sf3
		Ppp2r5e	Serpina1	Tmcc1
		Prnd	Serpine1	Tmem161b
		Prpf38b	Serpine2	Tmem213
		Prpf40a	Setd5	Tmf1
		Prpf4b	Sf3b1	Tmprss8
		Prss22	Sf3b2	Tnc
		Psen1	Sfrp1	Tnnc2
		Ptgds2	Sfrs2ip	Tnrc6b
		Pum1	Sfrs8	Top3a
		Pxdn	Sftpb	Topbp1
		Rab11fip2	Sh3bgrl	Tpm3
		Rab12	Sin3a	Tpr
		Rab3b	Slain2	Tpsab1
		Rab5a	Slamf9	Tpsb2
		Ralgps2	Slc18a2	Trak2
		Rbbp6	Slc1a6	Trib2
		Rbm27	Slc25a44	Ttll7
		Rcor1	Slc26a3	Ubn1
		Rdx	Slc47a1	Ubn2
		Rdx	Slc4a1	Ubp1
		Reg3b	Slc6a6	Ubxn4
		Rem1	Slc7a10	Ucp1
		Retnla	Slco1a5	Uimc1
		Rgs1	Slco3a1	Unc5b
		Rgs17	Smap2	Uqcrc2
		Rif1	Smarca4	Usp32
		Rnd3	Smc4	Usp7
		Rnf20	Smurf2	Vezf1
		Rnps1	Snap91	Vps4a
		Rora	Snf1lk	Wasf2
		Rprml	Snx27	Wbp4
		Rps6ka1	Sp110	Wdfy1
		Rps6ka5	Spag9	Wdr33
		Rrm2	Spock2	Wdr75
		Rsf1	Spp1	Wwc2
		RT1-Db1	Spsb1	Xrn2
		Rufy3	Sptbn1	Yc2
		S100a8	Srp72	Yy1
		S100a9	Srrm1	Zbtb20
		Samd4a	Sspn	Zbtb41
		Scgb1c1	Sstr1	Zc3h13
		Sdad1	Susd2	Zc3h15
		Sec63	Sv2b	Zeb2
		Sema3d	Sytl3	Zfml
		Serinc2	Taf1d	Zfp131
		Serpina1	Tbl1x	Zfp318
		Serpine1	Tbl1xr1	Zfp451
		Serpine2	Tcea1	Zfp91
		Setd5	Tcerg1	Zfyve20
		Sf3b1	Tcf3	Zmynd11
		Sf3b2	Tef	Znf291
		Sfrp1	Tgfb2	Znf292
		Sfrs2ip	Thbs2	Znf609
		Sfrs8	Thoc2	Zrsr1
		Sftpb	Thrsp
		Sh3bgrl	Thy1
		Sin3a	Tiam1
		Slain2	Tiparp
		Slamf9	Tlk1
		Slc18a2	Tm9sf3
		Slc1a6	Tmcc1
		Slc25a44	Tmem161b
		Slc26a3	Tmem213
		Slc38a5	Tmf1
		Slc47a1	Tmprss8
		Slc4a1	Tnfaip6
		Slc4a4	Tnnc2
		Slc6a6	Tnrc6b
		Slc7a10	Top3a
		Slc7a11	Topbp1
		Slco1a5	Tpm3
		Slco3a1	Tpr
		Smap2	Tpsab1
		Smarca4	Tpsb2
		Smc4	Trak2
		Smurf2	Trh
		Snap91	Trib2
		Snf1lk	Ttll7
		Snx27	Ubn1
		Sp110	Ubn2
		Spag9	Ubp1
		Spock2	Ubxn4
		Spp1	Ucp1
		Spsb1	Uimc1
		Sptbn1	Unc5b
		Srp72	Uqcrc2
		Srrm1	Usp32
		Sspn	Vcan
		Susd2	Vezf1
		Sv2b	Vipr1
		Sytl3	Vps4a
		Taf1d	Wasf2
		Tbl1x	Wbp4
		Tbl1xr1	Wbp4
		Tcea1	Wdfy1
		Tcerg1	Wdr33
		Tcf3	Wdr75
		Tef	Wwc2
		Tgfb2	Xrn2
		Thbs2	Yc2
		Thoc2	Yy1
		Thrsp	Zbtb20
		Thy1	Zbtb41
		Tiam1	Zc3h13
		Tiparp	Zc3h15
		Tlk1	Zeb2
		Tm9sf3	Zfml
		Tmcc1	Zfp131
		Tmem161b	Zfp318
		Tmem213	Zfp451
		Tmem26	Zfp91
		Tmf1	Zfyve20
		Tmprss8	Zmynd11
		Tnfaip6	Znf291
		Tnnc2	Znf292
		Tnrc6b	Znf609
		Top3a
		Topbp1
		Tpm3
		Tpr
		Tpsab1
		Tpsb2
		Trak2
		Trh
		Trib2
		Ttll7
		Ubd
		Ubn1
		Ubn2
		Ubp1
		Ubxn4
		Ucp1
		Uimc1
		Unc5b
		Upk3a
		Uqcrc2
		Usp32
		Vcan
		Vcan
		Vezf1
		Vipr1
		Vps4a
		Wasf2
		Wbp4
		Wdfy1
		Wdr33
		Wdr75
		Wwc2
		Xrn2
		Yc2
		Yy1
		Zbtb20
		Zbtb41
		Zc3h13
		Zc3h15
		Zeb2
		Zfml
		Zfp131
		Zfp318
		Zfp451
		Zfp91
		Zfyve20
		Zmynd11
		Znf291
		Znf292
		Znf609
