# Supplementary material for: Comparison of Temporal Transcriptomic Profiles from Immature Lungs of Two Rat Strains Reveals a Viral Response Signature Associated with Chronic Lung Dysfunction
Source: PLoS One. 2014 Dec 1;9(12):e112997. doi: 10.1371/journal.pone.0112997 (PMC4249857; doi:10.1371/journal.pone.0112997)
Supplement: Table S2 — List of all significant GO groups at each time point. (XLSX) [file pone.0112997.s018.xlsx]

## Sheet: Sup Table 2.
D7	D10	D14	D21	D35
chemokine binding	chemokine receptor binding	serine-type endopeptidase activity	serine-type endopeptidase activity	head morphogenesis
cytokine activity	chemokine activity	response to yeast	serine-type peptidase activity	actin monomer binding
immune response	acute-phase response	chemokine activity	serine hydrolase activity	leukocyte degranulation
collagen catabolic process	cytokine activity	serine-type peptidase activity	response to ozone	immunoglobulin receptor activity
keratin filament	inflammatory response	serine hydrolase activity	thyroid hormone transport	anion:anion antiporter activity
chemokine receptor binding	serine-type endopeptidase activity	immune response	immunoglobulin receptor activity	stem cell maintenance
multicellular organismal catabolic process	immune response	external side of plasma membrane	chemokine activity
chemokine receptor activity	serine-type peptidase activity	positive regulation of anti-apoptosis	serotonin secretion
response to bacterium	external side of plasma membrane	response to ozone	purinergic nucleotide receptor signaling pathway
response to other organism	serine hydrolase activity	regulation of follicle-stimulating hormone secretion	purinergic nucleotide receptor activity
G-protein chemoattractant receptor activity	phosphagen biosynthetic process	thyroid hormone transport	nucleotide receptor activity
acute-phase response	C-C chemokine receptor activity	membrane attack complex	myeloid leukocyte mediated immunity
inflammatory response	C-C chemokine binding	immunoglobulin receptor activity	leukocyte degranulation
leukocyte chemotaxis	response to molecule of bacterial origin	chemokine receptor binding	regulation of anatomical structure size
chemokine activity	G-protein-coupled receptor binding	cytokine activity	L-serine transport
chronic inflammatory response to antigenic stimulus	acute inflammatory response	acute inflammatory response	anagen
chemokine biosynthetic process	response to lipopolysaccharide	neutral amino acid transmembrane transporter activity	L-serine transmembrane transporter activity
regulation of chemokine biosynthetic process	chronic inflammatory response	chronic inflammatory response	serine transmembrane transporter activity
interleukin-1 binding	inflammatory response to antigenic stimulus	amine transmembrane transporter activity	external side of plasma membrane
response to virus	cytokine receptor binding	anion:anion antiporter activity	chemokine receptor binding
cytokine receptor binding	leukocyte chemotaxis	serotonin secretion
response to molecule of bacterial origin	leukocyte migration	regulation of gonadotropin secretion
humoral immune response	serotonin secretion	purinergic nucleotide receptor signaling pathway
alpha-beta T cell receptor complex	purinergic nucleotide receptor signaling pathway	NFAT protein import into nucleus
NAD(P)H oxidase activity	response to bacterium	amino acid transport
positive regulation of B cell mediated immunity	chemokine receptor activity	inflammatory response
positive regulation of immunoglobulin mediated immune response	chronic inflammatory response to antigenic stimulus	amino acid transmembrane transporter activity
defense response to Gram-negative bacterium	xenobiotic catabolic process
C-C chemokine receptor activity	regulation of acute inflammatory response
C-C chemokine binding	cell chemotaxis
neutrophil chemotaxis	fever generation
fat-soluble vitamin biosynthetic process	keratin filament
response to lipopolysaccharide	G-protein chemoattractant receptor activity
response to biotic stimulus	chemokine binding
leukocyte migration	negative regulation of glutamate secretion
cell chemotaxis	actin monomer binding
fever generation	CCR chemokine receptor binding
regulation of acute inflammatory response	regulation of anatomical structure size
nitric oxide biosynthetic process	interleukin-1 receptor activity
chemokine metabolic process	immunoglobulin receptor activity
neutrophil homeostasis	response to cold
positive regulation of humoral immune response mediated by circulating immunoglobulin	positive regulation of acute inflammatory response
regulation of tyrosine phosphorylation of Stat1 protein	oxidoreductase activity, acting on paired donors, with incorporation or reduction of molecular oxygen, NADH or NADPH as one donor, and incorporation of one atom of oxygen
positive regulation of MHC class II biosynthetic process	serotonin transport
cellular response to cell-matrix adhesion	sugar binding
flagellar axoneme	regulation of the force of heart contraction
regulation of cytokine secretion	drug metabolic process
nitric oxide metabolic process	heat generation
negative regulation of cytokine secretion	phosphagen metabolic process
positive regulation of acute inflammatory response	hemidesmosome assembly
cytokine binding	response to other organism
regulation of nitric oxide biosynthetic process	response to yeast
humoral immune response mediated by circulating immunoglobulin	positive regulation of gamma-aminobutyric acid secretion
regulation of B cell mediated immunity	positive regulation of amino acid transport
regulation of immunoglobulin mediated immune response	regulation of tube size
positive regulation of cytokine secretion	regulation of blood vessel size
collagen metabolic process	amino acid transmembrane transporter activity
tyrosine phosphorylation of Stat1 protein	myosin complex
anagen	response to herbicide
defense response to protozoan
hemoglobin complex
C-X-C chemokine binding
inflammatory response to antigenic stimulus
multicellular organismal macromolecule metabolic process
killing of cells of other organism
cytokine secretion
chronic inflammatory response
heat generation
production of molecular mediator of immune response
defense response to bacterium
acute inflammatory response
immunoglobulin mediated immune response
regulation of fever generation
intermediate filament
regulation of humoral immune response mediated by circulating immunoglobulin
cellular defense response
phenylpropanoid metabolic process
MHC class II biosynthetic process
regulation of MHC class II biosynthetic process
actin monomer binding
oxidoreductase activity
positive regulation of nitric oxide biosynthetic process
positive regulation of protein secretion
B cell mediated immunity
regulation of cytokine biosynthetic process
response to cytokine stimulus
positive regulation of osteoclast differentiation
response to vitamin D
biomineral tissue development
response to tumor necrosis factor
cytokine secretion involved in immune response
regulation of cytokine secretion involved in immune response
negative regulation of viral genome replication
positive regulation of chemokine biosynthetic process
interleukin-1 receptor activity
G-protein-coupled receptor binding
oxidoreductase activity
response to protozoan
T cell receptor complex
oxygen transporter activity
regulation of adaptive immune response based on somatic recombination of immune receptors built from immunoglobulin superfamily domains
immune effector process
regulation of heat generation
growth involved in symbiotic interaction
growth of symbiont involved in interaction with host
growth of symbiont in host
regulation of growth of symbiont in host
negative regulation of growth of symbiont in host
modulation of growth of symbiont involved in interaction with host
negative regulation of growth of symbiont involved in interaction with host
regulation of membrane protein ectodomain proteolysis
regulation of adaptive immune response
multicellular organismal metabolic process
response to estradiol stimulus
regulation of symbiosis
regulation of the force of heart contraction
regulation of humoral immune response
cilium axoneme
external side of plasma membrane
vitamin biosynthetic process
positive regulation of humoral immune response
hemidesmosome assembly
microtubule-based flagellum part
flagellum part
regulation of production of molecular mediator of immune response
bone mineralization
cytokine biosynthetic process
adaptive immune response based on somatic recombination of immune receptors built from immunoglobulin superfamily domains
negative regulation of viral reproduction
NFAT protein import into nucleus
epithelial cell proliferation involved in salivary gland morphogenesis
regulation of immunoglobulin production
regulation of tyrosine phosphorylation of STAT protein
cytokine metabolic process
adaptive immune response
regulation of immune effector process
positive regulation of protein transport
