# Supplementary material for: Comparison of Temporal Transcriptomic Profiles from Immature Lungs of Two Rat Strains Reveals a Viral Response Signature Associated with Chronic Lung Dysfunction
Source: PLoS One. 2014 Dec 1;9(12):e112997. doi: 10.1371/journal.pone.0112997 (PMC4249857; doi:10.1371/journal.pone.0112997)
Supplement: Table S3 — List of D7 differentially expressed genes by category. (XLSX) [file pone.0112997.s019.xlsx]

## Sheet: Sup Table 3.
Category 1	Category 2	Category 3	Category 4	Category 7	Category 8	Category 9	Category 10	Category 14	Category 15	Category 16
Abca4	Batf2	Ccno	NIPBL	Akap2	Ak7	Cd2	A2m	Krt4	Fcer2	Aspn
Bdh1	Ccr1		Abp10	Ccdc153	Akap5	Cd3d	Acot1			Atp1a2
Calcb	Cd14		Agr2	Ccl11	Alox15	Cd3e	Apoc1			Col15a1
Ccl3	Cmpk2		Apbb1ip	Cela1	Bucs1	Gzmb	Ccdc93			Cyp1a1
Ccr2	Crct1		Aqp4	Cfi	Calml4	Krt5	Dusp9			Cytl1
Cd163	Csf3		Arhgap21	Ckmt2	Ccdc113	Mmp7	Eno2			Hbe1
Cdkn1a	Cxcl10		C9	Clca3	Ccdc67		Expi			Myl1
Cflar	Cxcl2		Ccdc55	Cxcl14	Ccdc96		Krt14			Mylpf
Ch25h	Duox2		Ccl20	Dnah1	Cd52		Krt15			Npw
Clecsf6	F10		Ccrl2	Dpysl3	Dynlrb2		RT1-Db1			Ogn
Cst7	Hpx		Crebbp	Fcer1a	Fam183b		Sprr1al			Pbld
Dlk1	Htr7		Crim1	Icam2	Fbxo36		Ubd			Spock2
Fabp7	Ifnb1		Ddx24	Kcnd3	Fermt2					Vsnl1
Fxyd4	Il10		Eprs	Lrrc23	G0s2					Wfdc10
Gal	Il1r2		Golga4	Lrrc8b	Hhip
Galnt5	Il1rn		Hook3	Pacrg	Kitlg
Gpr84	Il8rb		Lrrfip1	Scgb1c1	Loxl2
Gsg1	Irf1		Mphosph8	Sspn	Lrp6
Ifng	Mmp3		N4bp1	Wdr38	Lrrc48
IgG-2a	Mmp9		P2ry12	Yc2	Lypd2
Il1rl1	Nos2		Pde4b		Mgll
Il6	Oasl		Plunc		Morn5
Il7r	Pax8		Rnase2		Nppa
Inhba	Pim1		Serpina1		Nr2f2
Itgam	Prss22		Stfa3		Pon1
Kctd4	Ptger2		Ubn2		Ppap2b
Klrb1b	Rsad2		Wasf2		Rsb66
Kmo	Sdad1		Zc3h13		Rsph1
Lcn2	Sdcbp2				Scgb3a1
Ly6e	Serinc2				Sptbn1
Mca32	Serpina11				Tekt1
Mmp13	Slc7a11				Tekt4
Mxd1	Socs1				Unc5b
Myo5a	Sp110
Oas1b	Spp1
Oas1i	Spsb1
Ptgs2	Stfa2l3
RT1-Aw2	Tmprss8
Rtp3	Vcan
Slc1a6
Slurp1
Sult1b1
Tnf
Tor3a
Trim54
