# Supplementary material for: Comparison of Temporal Transcriptomic Profiles from Immature Lungs of Two Rat Strains Reveals a Viral Response Signature Associated with Chronic Lung Dysfunction
Source: PLoS One. 2014 Dec 1;9(12):e112997. doi: 10.1371/journal.pone.0112997 (PMC4249857; doi:10.1371/journal.pone.0112997)
Supplement: Table S4 — GO terms for D7 Category 1 and Category 2 genes. (XLSX) [file pone.0112997.s020.xlsx]

## Sheet: Sheet1
Category 1 GO terms	Category 2 GO terms
chemokine biosynthetic process	cellular response to cell-matrix adhesion
regulation of chemokine biosynthetic process	response to other organism
chemokine metabolic process	response to bacterium
positive regulation of chemokine biosynthetic process	chronic inflammatory response to antigenic stimulus
positive regulation of osteoclast differentiation	response to molecule of bacterial origin
positive regulation of nitric oxide biosynthetic process	response to biotic stimulus
neutrophil homeostasis	response to lipopolysaccharide
epithelial cell proliferation involved in salivary gland morphogenesis	collagen catabolic process
protein import into nucleus, translocation	cytokine activity
chemokine production	response to vitamin D
regulation of chemokine production	multicellular organismal catabolic process
anagen	chemokine receptor activity
defense response to protozoan	leukocyte chemotaxis
regulation of calcidiol 1-monooxygenase activity	fever generation
regulation of nitric oxide biosynthetic process	G-protein chemoattractant receptor activity
fat-soluble vitamin biosynthetic process	leukocyte migration
positive regulation of chemokine production	chemokine binding
positive regulation of acute inflammatory response	thyroid gland development
regulation of cytokine secretion	cell chemotaxis
response to protozoan	cytokine secretion involved in immune response
regulation of protein import into nucleus, translocation	regulation of cytokine secretion involved in immune response
vitamin D metabolic process	blood coagulation, extrinsic pathway
positive regulation of peptidyl-serine phosphorylation	pyrimidine deoxyribonucleotide biosynthetic process
negative regulation of adaptive immune response	regulation of cyclin-dependent protein kinase activity involved by G1/S
negative regulation of adaptive immune response based on somatic recombination of immune receptors built from immunoglobulin superfamily domains	positive regulation of cyclin-dependent protein kinase activity involved in G1/S
positive regulation of fever generation	negative regulation of interleukin-12 production
negative regulation of cytokine secretion	negative regulation of viral genome replication
positive regulation of membrane protein ectodomain proteolysis	regulation of keratinocyte migration
nitric oxide biosynthetic process	positive regulation of keratinocyte migration
cytokine secretion	positive regulation of response to cytokine stimulus
nitric oxide metabolic process	negative regulation of neuron projection regeneration
hair follicle maturation	lipopolysaccharide receptor complex
regulation of immunoglobulin secretion	interleukin-1 receptor activity
positive regulation of cytokine secretion	prostaglandin E receptor activity
positive regulation of protein secretion	NAD(P)H oxidase activity
positive regulation of transmission of nerve impulse	receptor antagonist activity
positive regulation of myeloid cell differentiation	chronic inflammatory response
positive regulation of inflammatory response	heat generation
collagen catabolic process	response to estradiol stimulus
regulation of fever generation	response to virus
positive regulation of heat generation	positive regulation of immunoglobulin production
positive regulation of monooxygenase activity	positive regulation of humoral immune response mediated by circulating immunoglobulin
cellular extravasation	2'-deoxyribonucleotide biosynthetic process
regulation of peptidyl-serine phosphorylation	regulation of tyrosine phosphorylation of Stat1 protein
vitamin biosynthetic process	negative regulation of nitric oxide biosynthetic process
immunoglobulin production	positive regulation of MHC class II biosynthetic process
positive regulation of neurological system process	negative regulation of viral reproduction
vascular endothelial growth factor production	collateral sprouting
regulation of vascular endothelial growth factor production	response to lipoteichoic acid
positive regulation of steroid biosynthetic process	cellular response to lipoteichoic acid
immunoglobulin secretion	interleukin-1 receptor binding
regulation of immunoglobulin production	C-X-C chemokine receptor activity
positive regulation of myeloid leukocyte differentiation	cytokine receptor binding
neutrophil chemotaxis	positive regulation of cytokine secretion
regulation of heat generation	response to tumor necrosis factor
growth involved in symbiotic interaction	inflammatory response
growth of symbiont involved in interaction with host	regulation of chronic inflammatory response
growth of symbiont in host	arginine catabolic process
regulation of growth of symbiont in host	serotonin receptor signaling pathway
negative regulation of growth of symbiont in host	nucleoside diphosphate biosynthetic process
modulation of growth of symbiont involved in interaction with host	deoxyribonucleotide biosynthetic process
negative regulation of growth of symbiont involved in interaction with host	L-serine transport
regulation of membrane protein ectodomain proteolysis	cGMP-mediated signaling
regulation of osteoclast differentiation	negative regulation of viral transcription
hair follicle development	tyrosine phosphorylation of Stat1 protein
molting cycle process	forebrain morphogenesis
hair cycle process	keratinocyte migration
molting cycle	positive regulation of lymphocyte apoptosis
hair cycle	blood coagulation, fibrin clot formation
lymphocyte proliferation	L-serine transmembrane transporter activity
mononuclear cell proliferation	sodium channel regulator activity
response to virus	C-X-C chemokine binding
regulation of symbiosis, encompassing mutualism through parasitism	interleukin-1 binding
multicellular organismal catabolic process	serine transmembrane transporter activity
fibronectin binding	receptor inhibitor activity
leukocyte proliferation	immune response
regulation of adaptive immune response based on somatic recombination of immune receptors built from immunoglobulin superfamily domains	neutrophil chemotaxis
regulation of adaptive immune response	regulation of tyrosine phosphorylation of STAT protein
immune response	regulation of humoral immune response mediated by circulating immunoglobulin
fever generation	phosphatidylserine metabolic process
L-glutamate transport	cellular defense response
myeloid cell apoptosis	glial cell migration
leukocyte migration	negative regulation of glutamate secretion
myeloid cell homeostasis	negative regulation of B cell proliferation
osteoclast differentiation	serine transport
collagen metabolic process	negative regulation of interferon-gamma production
cellular response to cytokine stimulus	neutrophil activation
production of molecular mediator of immune response	MHC class II biosynthetic process
regulation of protein secretion	regulation of MHC class II biosynthetic process
regulation of acute inflammatory response	positive regulation of bone resorption
multicellular organismal macromolecule metabolic process	positive regulation of bone remodeling
positive regulation of B cell activation	branching involved in embryonic placenta morphogenesis
acute-phase response	positive regulation of leukocyte apoptosis
positive regulation of cytokine production	prostaglandin receptor activity
cytokine activity	oxidoreductase activity, acting on NADH or NADPH, oxygen as acceptor
acidic amino acid transport	tyrosine phosphorylation of STAT protein
negative regulation of multi-organism process	chemokine activity
positive regulation of steroid metabolic process	defense response to bacterium
hormone transport	inflammatory response to antigenic stimulus
regulation of smooth muscle cell proliferation	axon regeneration
positive regulation of synaptic transmission	response to cytokine stimulus
cytokine secretion involved in immune response	regulation of cytokine secretion
positive regulation of chronic inflammatory response	negative regulation of inflammatory response to antigenic stimulus
regulation of cytokine secretion involved in immune response	regulation of B cell apoptosis
tryptophan catabolic process	thyroid hormone generation
DNA damage response, signal transduction by p53 class mediator resulting in cell cycle arrest	modification by symbiont of host morphology or physiology
negative regulation of collagen metabolic process	negative regulation of JAK-STAT cascade
tryptophan catabolic process to kynurenine	response to lipoprotein stimulus
establishment of melanosome localization	embryonic placenta morphogenesis
melanosome transport	icosanoid receptor activity
interleukin-5 production	prostanoid receptor activity
regulation of interleukin-5 production	cytokine binding
positive regulation of protein import into nucleus, translocation	neuron projection regeneration
indole-containing compound catabolic process	response to heat
negative regulation of multicellular organismal metabolic process	temperature homeostasis
negative regulation of viral genome replication	chemokine receptor binding
indolalkylamine catabolic process	response to estrogen stimulus
regulation of follicle-stimulating hormone secretion	positive regulation of humoral immune response
epinephrine secretion	pyrimidine deoxyribonucleotide metabolic process
regulation of keratinocyte migration	peptidyl-cysteine modification
positive regulation of keratinocyte migration	negative regulation of interleukin-6 production
positive regulation of hair follicle development	negative regulation of cytokine secretion
pigment granule transport	anatomical structure regression
establishment of pigment granule localization	cellular response to estradiol stimulus
negative regulation of amino acid transport	positive regulation of leukocyte migration
regulation of branching involved in lung morphogenesis	tumor necrosis factor production
chemokine-mediated signaling pathway	regulation of tumor necrosis factor production
interleukin-6-mediated signaling pathway	collagen metabolic process
signal transduction involved in cell cycle checkpoint	cellular response to cytokine stimulus
signal transduction involved in DNA integrity checkpoint	nitric oxide biosynthetic process
signal transduction involved in G1/S transition checkpoint	multicellular organismal macromolecule metabolic process
signal transduction involved in mitotic cell cycle checkpoint	defense response to virus
signal transduction involved in DNA damage checkpoint	tumor necrosis factor superfamily cytokine production
signal transduction involved in mitotic cell cycle G1/S transition DNA damage checkpoint	cytokine receptor activity
signal transduction involved in mitotic cell cycle G1/S checkpoint	acute-phase response
chemokine secretion	response to nicotine
regulation of chemokine secretion	cytokine secretion
positive regulation of chemokine secretion	nitric oxide metabolic process
death-inducing signaling complex	myeloid dendritic cell activation
phospholipid-translocating ATPase activity	positive regulation of B cell mediated immunity
interleukin-1 receptor activity	positive regulation of immunoglobulin mediated immune response
NAD(P)H oxidase activity	adenohypophysis development
external side of plasma membrane	killing of cells of other organism
interleukin-6 production	tumor necrosis factor biosynthetic process
regulation of interleukin-6 production	regulation of tumor necrosis factor biosynthetic process
negative regulation of protein secretion	regulation of axon regeneration
smooth muscle cell proliferation	negative regulation of peptidyl-tyrosine phosphorylation
regulation of hormone levels	defense response to Gram-negative bacterium
regulation of production of molecular mediator of immune response	regulation of neuron projection regeneration
positive regulation of protein transport	C-C chemokine receptor activity
heat generation	C-C chemokine binding
cellular response to interleukin-1	response to steroid hormone stimulus
positive regulation of leukocyte activation	protein secretion
positive regulation of smooth muscle cell proliferation	regulation of production of molecular mediator of immune response
response to drug	positive regulation of protein secretion
leukocyte cell-cell adhesion	reactive oxygen species metabolic process
positive regulation of oxidoreductase activity	B cell apoptosis
branching involved in salivary gland morphogenesis	regulation of fever generation
anatomical structure maturation	positive regulation of tissue remodeling
positive regulation of cell activation	response to exogenous dsRNA
regulation of myeloid cell differentiation	cellular response to vitamin D
regulation of leukocyte activation	lipopolysaccharide binding
ovulation	insulin-like growth factor receptor binding
detection of chemical stimulus involved in sensory perception of bitter taste	FMN binding
response to yeast	regulation of leukocyte migration
negative regulation of T cell mediated immunity	regulation of JAK-STAT cascade
positive regulation of humoral immune response mediated by circulating immunoglobulin
mesenchymal to epithelial transition involved in metanephros morphogenesis
induction of apoptosis via death domain receptors
positive regulation of necrotic cell death
regulation of glucocorticoid metabolic process
positive regulation of synaptic transmission, cholinergic
regulation of gonadotropin secretion
interleukin-23 production
regulation of interleukin-23 production
positive regulation of T cell differentiation in thymus
regulation of tyrosine phosphorylation of Stat1 protein
positive regulation of macrophage activation
positive regulation of interleukin-12 biosynthetic process
positive regulation of MHC class II biosynthetic process
positive regulation of T-helper cell differentiation
regulation of T-helper 2 cell differentiation
negative regulation of glucose import
epinephrine transport
positive regulation of isotype switching to IgG isotypes
negative regulation of viral reproduction
leukocyte tethering or rolling
positive regulation of immunoglobulin secretion
NFAT protein import into nucleus
regulation of hair follicle development
sulfation
kynurenine metabolic process
cellular response to cell-matrix adhesion
metanephric tubule development
metanephric nephron tubule development
metanephric nephron epithelium development
phagocytic cup
interleukin-6 receptor binding
multicellular organismal metabolic process
regulation of immune system process
cytokine receptor binding
regulation of cell activation
positive regulation of tyrosine phosphorylation of STAT protein
protein secretion
positive regulation of response to external stimulus
response to cytokine stimulus
regulation of cytokine biosynthetic process
regulation of B cell mediated immunity
regulation of immunoglobulin mediated immune response
positive regulation of interleukin-6 production
regulation of myeloid leukocyte differentiation
response to tumor necrosis factor
regulation of B cell activation
muscle cell proliferation
regulation of steroid metabolic process
regulation of monooxygenase activity
regulation of lymphocyte proliferation
hormone secretion
regulation of mononuclear cell proliferation
chronic inflammatory response to antigenic stimulus
regulation of chronic inflammatory response
tryptophan metabolic process
negative regulation of cell morphogenesis involved in differentiation
negative regulation of glucose transport
fructose 1,6-bisphosphate metabolic process
regulation of synaptic transmission, cholinergic
melanin biosynthetic process
tyrosine phosphorylation of Stat1 protein
hemoglobin biosynthetic process
regulation of hair cycle
peptide catabolic process
T-helper 2 cell differentiation
regulation of T-helper cell differentiation
follicle-stimulating hormone secretion
mesodermal cell differentiation
positive regulation of interleukin-1 secretion
positive regulation of interleukin-1 beta secretion
detection of chemical stimulus involved in sensory perception of taste
keratinocyte migration
cellular response to interleukin-6
cellular response to cholesterol
positive regulation of transforming growth factor-beta production
metanephric epithelium development
regulation of metanephros development
metanephric renal vesicle morphogenesis
opsonin binding
L-glutamate transmembrane transporter activity
interleukin-1 binding
RNA polymerase binding
membrane protein ectodomain proteolysis
regulation of leukocyte proliferation
inflammatory response
cytokine-mediated signaling pathway
cell activation
regulation of lymphocyte mediated immunity
response to corticosterone stimulus
regulation of protein transport
response to mechanical stimulus
regulation of lymphocyte activation
leukocyte chemotaxis
symbiosis, encompassing mutualism through parasitism
regulation of tyrosine phosphorylation of STAT protein
negative regulation of caspase activity
B cell activation
regulation of hormone secretion
cytokine biosynthetic process
adaptive immune response based on somatic recombination of immune receptors built from immunoglobulin superfamily domains
peptide hormone secretion
positive regulation of lymphocyte activation
salivary gland morphogenesis
defense response to Gram-positive bacterium
cell migration involved in sprouting angiogenesis
regulation of humoral immune response mediated by circulating immunoglobulin
melanin metabolic process
cellular defense response
phenylpropanoid metabolic process
response to fructose stimulus
regulation of gastrulation
regulation of necrotic cell death
negative regulation of epithelial cell differentiation
gonadotropin secretion
melanosome localization
negative regulation of interferon-gamma production
interleukin-12 biosynthetic process
negative regulation of I-kappaB kinase/NF-kappaB cascade
regulation of interleukin-12 biosynthetic process
MHC class II biosynthetic process
regulation of MHC class II biosynthetic process
regulation of isotype switching to IgG isotypes
regulation of interleukin-1 secretion
regulation of interleukin-1 beta secretion
pigment granule localization
regulation of branching involved in salivary gland morphogenesis
cell differentiation involved in kidney development
cellular response to follicle-stimulating hormone stimulus
DNA biosynthetic process
renal vesicle morphogenesis
renal vesicle development
intercellular canaliculus
microfilament motor activity
polypeptide N-acetylgalactosaminyltransferase activity
cyclin-dependent protein kinase inhibitor activity
acidic amino acid transmembrane transporter activity
ATP-dependent protein binding
CCR chemokine receptor binding
oxidoreductase activity, acting on NADH or NADPH, oxygen as acceptor
regulation of inflammatory response
regulation of establishment of protein localization
peptidyl-serine phosphorylation
cytokine metabolic process
adaptive immune response
vitamin metabolic process
regulation of protein import into nucleus
interspecies interaction between organisms
tyrosine phosphorylation of STAT protein
positive regulation of translation
positive regulation of anti-apoptosis
defense response to bacterium
peptide secretion
positive regulation of lymphocyte proliferation
negative regulation of cell proliferation
leukocyte activation
inflammatory response to antigenic stimulus
regulation of cell killing
positive regulation of immune system process
positive regulation of mononuclear cell proliferation
hemopoiesis
positive regulation of immune effector process
membrane protein proteolysis
positive regulation of cytokine biosynthetic process
positive regulation of JAK-STAT cascade
positive regulation of lipid biosynthetic process
response to steroid hormone stimulus
regulation of leukocyte mediated immunity
positive regulation of leukocyte proliferation
negative regulation of leukocyte mediated cytotoxicity
regulation of T-helper 1 type immune response
positive regulation of inflammatory response to antigenic stimulus
mitotic cell cycle G1/S transition DNA damage checkpoint
negative regulation of organic acid transport
positive regulation of NF-kappaB import into nucleus
norepinephrine metabolic process
circadian sleep/wake cycle, non-REM sleep
modification by symbiont of host morphology or physiology
regulation of anion transport
regulation of circadian sleep/wake cycle, non-REM sleep
isotype switching to IgG isotypes
lymph node development
interleukin-1 beta secretion
sensory perception of bitter taste
response to lipoprotein stimulus
metanephric nephron morphogenesis
MHC class I protein complex
sodium:dicarboxylate symporter activity
response to glucocorticoid stimulus
regulation of interferon-gamma production
response to mineralocorticoid stimulus
positive regulation of cell differentiation
protein import into nucleus
cell chemotaxis
peptidyl-serine modification
regulation of immune effector process
nuclear import
salivary gland development
calcium-dependent protein binding
peptide transport
hemopoietic or lymphoid organ development
response to other organism
response to bacterium
interferon-gamma production
negative regulation of ion transport
cellular response to tumor necrosis factor
regulation of immune response
regulation of protein localization
lymphocyte activation
cytokine binding
regulation of cytokine production
response to corticosteroid stimulus
