# Supplementary material for: Comparison of Temporal Transcriptomic Profiles from Immature Lungs of Two Rat Strains Reveals a Viral Response Signature Associated with Chronic Lung Dysfunction
Source: PLoS One. 2014 Dec 1;9(12):e112997. doi: 10.1371/journal.pone.0112997 (PMC4249857; doi:10.1371/journal.pone.0112997)
Supplement: Table S5 — List of genes in the shape plot categories. (XLSX) [file pone.0112997.s021.xlsx]

## Sheet: Sup Table 5
D7 BV peak	D7 FV peak	D10/14/21 BV peak	D10/14/21 FV peak	D35 BV peak	D35 FV peak
Abca4	A2m	Abp1	C3	Aoc3	Clca3
Areg	Acot1	Aqp4	C6	Cela1	Ems1
Arid3a	Acta1	Atp6v0a4	Cd52	Cfi	Gp2
Bat2d1	Api5	C1qtnf3	Ckap4	Cxcl14	Igfbp1
Batf2	Ccdc93	Ccdc67	Ckmt1	Inmt	Mfsd2
Bdh1	Cd2	Ccl17	Cyp1a1		Serpina1
Bfar	Cd3d	Cd86	E2f1		Serpinb11
BMP2	Cd3e	Cdca2	Eraf
Calcb	Cxcr3	Cdh11	Krt15
Cast	Cyfip2	Cdkn2a	Pcdh21
Ccl2	Dusp9	Cfi	Serpinb6b
Ccl20	Eif3c	Cma1	Upk3a
Ccl3	Eno2	Col11a1
Ccl4	Esf1	Cp
Ccl7	Expi	Cpa3
Ccr1	Gzma	Ctsk
Ccr1	Gzmk	Ctsw
Ccr2	Krt14	Cx3cr1
Ccr5	Krt19	Dpysl3
Ccrl2	Krt4	Eif3s6ip
Cd14	Krt5	Fap
Cd163	Mmp7	Fbn2
Cd68	Narg1	Fcer1a
Cdkn1a	Nol8	Fndc1
Cflar	Nolc1	Gem
Ch25h	RT1-Db1	Gja3
Cited2	Sprr1al	Gjb6
Clca5	Snap91	Gpr34
Clecsf6	Stat4	Gpr88
Cmpk2	Tcerg1	Gria3
Crct1	Ubd	Heyl
Creg1		IgG-2a
Csf3		Igh-1a
Cst7		Klhl4
Cxcl1		Lgals4
Cxcl10		Lppr4
Cxcl11		Matk
Cxcl16		Mcpt1
Cxcl2		Mcpt10
Cxcl3		Mcpt3
Cxcl6		Mcpt8
Cxcl9		Mcpt9
Cybb		Mgl1
Ddx27		Mmp12
Dlk1		Mmp14
Duox2		Mmp23
Dusp2		Ms4a2
Ebi3		Pdgfrl
Eea1		Pla2g10
Egfr		Pla2g2a
Eif2c2		Prnd
Elf1		Ptgds2
Elf5		Ptgs1
Eps8		Rab3b
F10		Reg3b
F3		Rem1
Fabp7		Retnla
Faf2		Scgb1c1
Fcnb		Sema3d
Fxyd4		Serpina11
Gal		Serpine2
Galnt5		Serpinf1
Gpr84		Slc18a2
Grhl1		Smc4
Gsg1		Spp1
Gzmc		Sytl3
Hdac4		Thbs2
Hpx		Thy1
Htr7		Tmem213
Id2		Tpsab1
Ifna1		Tpsb2
Ifnar1		Trh
Ifnb1		Tslp
Ifng		Uqcrc2
Ifngr1
Il1b
Il10
Il12a
Il1r2
Il1rn
Il6
Il7r
Il8rb
Inhba
Irf1
Irf5
Irf7
Irf8
Irf9
Itgam
Kcnn4
Kctd4
Klrb1b
Klrk1
Kmo
Krt23
Lcn2
Lipg
Lrrfip1
Mca32
Mmp13
Mmp3
Mmp8
Mmp9
Ms4a7
Mt2a
Mxd1
Myo5a
N4bp1
Nab1
Nos2
Oas1b
Oas1i
Oasl
Orc3l
Orm1
P2ry12
P2ry2
Pax8
Pde4b
Pde4d
Pdlim5
Pi4k2a
Pim1
Plau
Plaur
Prss22
Psen1
Ptger2
Ptgs2
Rnase2
Rnd3
Rps6ka1
Rsad2
Rtp3
Rufy3
Sdcbp2
Sepine1
Serinc2
Serpina3n
Serpinb1a
Serpinb2
Serpine1
Serping1
Slamf9
Slc1a6
Slc47a1
Slc6a6
Slc7a11
Slurp1
Smap2
Socs1
Sp110
Spsb1
Stat1
Stat2
Stat3
Stat5b
Stat6
Stfa2l3
Sult1b1
Tgfbi
Tiparp
Tmprss8
Tnf
Tor3a
Trim54
Vcan
Zbp1
